# Supplementary material for: Canine Leishmaniosis in Liguria, Northwest Italy: A Nine-Year Retrospective Study in a Historically Endemic Area
Source: Animals (Basel). 2026 May 30;16(11):1683. doi: 10.3390/ani16111683 (PMC13255584; doi:10.3390/ani16111683)
Supplement: Supplementary file 1 [file animals-16-01683-s001.zip]

Archive with 4 entries (4 files):
- animals-4289840-supplementary.png
- Table_S1_e80_with_Province_R1.xlsx
- Table_S2_GEE_e80_R1.xlsx
- Table_S3_GEE_case-complete_proof_rev.xlsx
