# Supplementary material for: Canine Leishmaniosis in Liguria, Northwest Italy: A Nine-Year Retrospective Study in a Historically Endemic Area
Source: Animals (Basel). 2026 May 30;16(11):1683. doi: 10.3390/ani16111683 (PMC13255584; doi:10.3390/ani16111683)
Supplement: Supplementary file 1 [file animals-16-01683-s001.zip › Table_S1_e80_with_Province_R1.xlsx]

## Sheet: Table_1
Table S1. Characteristics of the study population and prevalence of Leishmania infection among owned and shelter dogs in Liguria, Italy (2016–2024), using the alternative serological positivity threshold (antibody titre ≥1:80)
Variable	Level	n (%)_Owned dogs	Prev (95% CI)_Owned dogs	n (%)_Shelter dogs	Prev (95% CI)_Shelter dogs	n (%)_Total	Prev (95% CI)_Total
Sex	Female	11,086 (33.6%)	14.6% [13.9–15.2]	992 (27.0%)	24.1% [21.5–26.9]	12,078 (32.9%)	15.4% [14.7–16.0]
	Male	11,188 (33.9%)	17.4% [16.7–18.1]	1,544 (42.1%)	24.7% [22.5–26.9]	12,732 (34.7%)	18.3% [17.6–19.0]
	Unknown	10,735 (32.5%)	15.6% [14.9–16.3]	1,134 (30.9%)	27.0% [24.4–29.7]	11,869 (32.4%)	16.7% [16.0–17.4]
Age class (years)	<1y	2,924 (8.9%)	10.4% [9.3–11.5]	454 (12.4%)	16.5% [13.2–20.3]	3,378 (9.2%)	11.2% [10.1–12.3]
	1–3y	8,437 (25.6%)	13.2% [12.5–13.9]	1,007 (27.4%)	24.9% [22.3–27.7]	9,444 (25.7%)	14.4% [13.7–15.2]
	4–6y	3,716 (11.3%)	19.8% [18.5–21.1]	367 (10.0%)	28.1% [23.5–33.0]	4,083 (11.1%)	20.5% [19.3–21.8]
	>6y	4,841 (14.7%)	20.8% [19.7–22.0]	440 (12.0%)	25.2% [21.2–29.6]	5,281 (14.4%)	21.2% [20.1–22.3]
	Unknown	13,091 (39.7%)	15.9% [15.3–16.5]	1,402 (38.2%)	27.5% [25.2–30.0]	14,493 (39.5%)	17.0% [16.4–17.7]
Breed	Pure-bred	14,230 (43.1%)	16.1% [15.5–16.7]	624 (17.0%)	24.8% [21.5–28.4]	14,854 (40.5%)	16.4% [15.8–17.0]
	Cross-bred	8,008 (24.3%)	15.9% [15.1–16.7]	1,910 (52.0%)	24.3% [22.4–26.3]	9,918 (27.0%)	17.5% [16.8–18.3]
	Unknown	10,771 (32.6%)	15.6% [14.9–16.3]	1,136 (31.0%)	26.9% [24.4–29.6]	11,907 (32.5%)	16.7% [16.0–17.4]
Province	Imperia	9,981 (30.2%)	20.9% [20.1–21.7]	1,793 (48.9%)	43.3% [41.0–45.7]	11,774 (32.1%)	24.3% [23.6–25.1]
	Savona	20,342 (61.6%)	14.2% [13.7–14.7]	531 (14.5%)	13.2% [10.4–16.4]	20,873 (56.9%)	14.2% [13.7–14.7]
	Genova	1,548 (4.7%)	8.8% [7.4–10.3]	585 (15.9%)	7.9% [5.8–10.3]	2,133 (5.8%)	8.5% [7.4–9.8]
	La Spezia	1,138 (3.4%)	11.0% [9.2–12.9]	761 (20.7%)	4.3% [3.0–6.0]	1,899 (5.2%)	8.3% [7.1–9.7]
Urban level	Rural areas	5,874 (17.8%)	18.7% [17.7–19.7]	261 (7.1%)	23.8% [18.7–29.4]	6,135 (16.7%)	18.9% [17.9–19.9]
	Small towns or suburban areas	22,965 (69.6%)	16.1% [15.6–16.6]	2,549 (69.5%)	31.9% [30.1–33.8]	25,514 (69.6%)	17.7% [17.2–18.1]
	Large cities	4,170 (12.6%)	10.8% [9.9–11.8]	860 (23.4%)	5.8% [4.3–7.6]	5,030 (13.7%)	9.9% [9.1–10.8]
Note: Prevalence estimates are calculated at the individual level, classifying dogs as positive if at least one positive test (≥1:80) was recorded during the study period.
