# Supplementary material for: Canine Leishmaniosis in Liguria, Northwest Italy: A Nine-Year Retrospective Study in a Historically Endemic Area
Source: Animals (Basel). 2026 May 30;16(11):1683. doi: 10.3390/ani16111683 (PMC13255584; doi:10.3390/ani16111683)
Supplement: Supplementary file 1 [file animals-16-01683-s001.zip › Table_S2_GEE_e80_R1.xlsx]

## Sheet: Table_2_GEE
Table S2. Output of the sensitivity analysis based on the alternative serological positivity threshold (antibody titre ≥1:80)
Variable	Category	OR [95% CI]	p-value
Year	2016	1.00 (ref.)
	2017	0.82 [0.74–0.92]	<0.001
	2018	0.91 [0.82–1.01]	0.090
	2019	1.19 [1.07–1.32]	<0.001
	2020	1.55 [1.40–1.72]	<0.001
	2021	1.82 [1.65–2.00]	<0.001
	2022	1.11 [1.00–1.24]	0.048
	2023	1.32 [1.19–1.47]	<0.001
	2024	0.87 [0.77–0.97]	0.015
Dog population	Owned dogs	1.00 (ref.)
	Shelter dogs	2.21 [2.05–2.37]	<0.001
Age class (years)	<1y	1.00 (ref.)
	1–3y	1.39 [1.19–1.63]	<0.001
	4–6y	2.34 [2.00–2.73]	<0.001
	>6y	2.79 [2.40–3.24]	<0.001
	Unknown	1.91 [1.62–2.26]	<0.001
Sex	Female	1.00 (ref.)
	Male	1.19 [1.13–1.26]	<0.001
	Unknown	1.38 [1.25–1.53]	<0.001
Urban level	Rural areas	1.00 (ref.)
	Small town or suburban areas	0.81 [0.76–0.86]	<0.001
	Large cities	0.65 [0.59–0.73]	<0.001
Province	Imperia	1.00 (ref.)
	Savona	0.51 [0.48–0.53]	<0.001
	Genova	0.41 [0.35–0.49]	<0.001
	La Spezia	0.47 [0.40–0.55]	<0.001
Note: Reference categories are indicated for each variable (OR= 1.00). Odds ratios greater than 1 indicate increased odds of infection relative to the reference category.
