# Supplementary material for: Canine Leishmaniosis in Liguria, Northwest Italy: A Nine-Year Retrospective Study in a Historically Endemic Area
Source: Animals (Basel). 2026 May 30;16(11):1683. doi: 10.3390/ani16111683 (PMC13255584; doi:10.3390/ani16111683)
Supplement: Supplementary file 1 [file animals-16-01683-s001.zip › Table_S3_GEE_case-complete_proof_rev.xlsx]

## Sheet: Table S3
Table S3. Output of the sensitivity analysis excluding dog–year observations with missing infor-mation for age or sex.
Variable	Category	OR [95% CI]	p-value
Year	2016	1.00 (ref.)
	2017	0.84 [0.71–0.99]	0.033
	2018	1.03 [0.88–1.20]	0.689
	2019	1.30 [1.12–1.50]	<0.001
	2020	1.90 [1.65–2.19]	<0.001
	2021	2.25 [1.95–2.58]	<0.001
	2022	1.25 [1.08–1.44]	0.003
	2023	1.63 [1.41–1.88]	<0.001
	2024	1.06 [0.90–1.23]	0.492
Dog population	Owned dogs	1.00 (ref.)
	Shelter dogs	2.04 [1.86–2.23]	<0.001
Age class (years)	<1y	1.00 (ref.)
	1–3y	1.39 [1.18–1.62]	<0.001
	4–6y	2.30 [1.97–2.69]	<0.001
	>6y	2.68 [2.30–3.12]	<0.001
Sex	Female	1.00 (ref.)
	Male	1.19 [1.12–1.26]	<0.001
Urban level	Rural areas	1.00 (ref.)
	Small town or suburban areas	0.83 [0.77–0.90]	<0.001
	Large cities	0.67 [0.58–0.76]	<0.001
Province	Imperia	1.00 (ref.)
	Savona	0.50 [0.46–0.53]	<0.001
	Genova	0.39 [0.32–0.49]	<0.001
	La Spezia	0.39 [0.32–0.49]	<0.001
Note: Reference categories are indicated for each variable (OR= 1.00). Odds ratios greater than 1 indicate increased odds of infection relative to the reference category.
